# Supplementary material for: Long-Term Effects of Acute Stress on the Prefrontal-Limbic System in the Healthy Adult
Source: PLoS One. 2017 Jan 3;12(1):e0168315. doi: 10.1371/journal.pone.0168315 (PMC5207406; doi:10.1371/journal.pone.0168315)
Supplement: S1 File — (XLSX) [file pone.0168315.s001.xlsx]

## Sheet: Sheet1
Group	subject	Sex	Age	Induction	PTSDSS	IES_R	State_Anxiety	Trait_Anxiety
1	Sub_01	1	21	15	36	15	34	31
1	Sub_03	1	20	13	51	22	33	39
1	Sub_05	0	21	14	43	41	51	54
1	Sub_06	1	18	12	73	48	30	39
1	Sub_07	1	19	12	38	18	42	42
1	Sub_08	1	19	12	53	30	50	58
1	Sub_09	1	21	14	46	57	48	45
1	Sub_10	1	19	12	55	7	37	40
1	Sub_11	1	22	16	39	2	34	38
1	Sub_13	1	21	14	40	18	30	40
1	Sub_14	0	22	15	33	12	41	38
1	Sub_15	0	20	13	68	34	43	49
1	Sub_16	1	21	14	47	11	31	26
1	Sub_17	0	19	12	42	7	46	46
1	Sub_19	1	21	15	49	31	41	42
1	Sub_20	1	22	15	37	45	35	41
1	Sub_23	0	21	14	33	17	50	48
1	Sub_25	1	22	15	60	37	39	31
1	Sub_27	0	22	16	31	30	44	44
1	sub_40	1	19	12	47	17	34	37
1	sub_41	0	20	13	55	12	41	47
2	Sub_02	0	20	13	26	8	40	42
2	Sub_12	1	19	12	27	20	45	51
2	Sub_18	0	20	13	29	18	48	57
2	Sub_21	1	23	16	40	16	65	61
2	Sub_22	0	20	13	33	18	43	52
2	Sub_26	1	21	14	62	12	44	44
2	Sub_28	1	22	15	31	4	43	42
2	Sub_29	0	22	15	27	18	45	38
2	Sub_31	0	22	15	32	4	41	43
2	Sub_32	0	21	14	29	5	39	44
2	Sub_35	0	22	15	42	10	34	35
2	Sub_36	0	19	12	30	9	47	39
2	Sub_37	0	21	14	30	19	37	41
2	Sub_39	0	21	14	32	10	45	47
2	Sub_42	1	22	15	33	22	55	59
2	Sub_43	1	22	15	32	12	53	68
2	Sub_44	1	21	14	30	3	20	20
2	Sub_48	1	20	13	28	10	33	39
2	Sub_49	1	20	13	33	9	62	64
	Sub_30	0	21	13	29	4	25	37
	Sub_46	0	20	14	26	6	33	38
